# Supplementary material for: Decoding neutrophil extracellular traps and key gene drivers in unexplained pregnancy loss
Source: Front Immunol. 2025 Sep 8;16:1628337. doi: 10.3389/fimmu.2025.1628337 (PMC12457963; doi:10.3389/fimmu.2025.1628337)
Supplement: Supplementary file 2 [file Table2.xlsx]

## Sheet: Supplementary Material 1（NRGs）
gene	Entrez Gene	Ensembl	(coding protein)
ALPL	249	ENSG00000162551	Alkaline phosphatase, biomineralization associated
BST1	683	ENSG00000109743	Bone marrow stromal cell antigen 1
CD93	22918	ENSG00000125810	CD93 antigen
CEACAM3	1084	ENSG00000170956	Carcinoembryonic antigen-related cell adhesion molecule 3
CREB5	9586	ENSG00000146592	Cyclic AMP-responsive element-binding protein 5
CRISPLD2	83716	ENSG00000103196	Cysteine rich secretory protein LCCL domain containing
CSF3R	1441	ENSG00000119535	Colony stimulating factor 3 receptor
CYP4F3	4051	ENSG00000186529	Cytochrome P450 family 4 subfamily F member 3
DYSF	8291	ENSG00000135636	Dysferlin
FCAR	2204	ENSG00000186431	Fc fragment of IgA receptor
FCGR3B	2215	ENSG00000162747	Fc fragment of IgG receptor IIIb
CPPED1	55313	ENSG00000103381	Calcineurin like phosphoesterase domain containing
FPR1	2357	ENSG00000171051	Formyl peptide receptor 1
FPR2	2358	ENSG00000171049	Formyl peptide receptor 2
G0S2	50486	ENSG00000123689	G0/G1 switch 2
HIST1H2BC	8347	ENSG00000180596	H2B clustered histone 4
HPSE	10855	ENSG00000173083	Heparanase
CXCR1	3577	ENSG00000163464	C-X-C motif chemokine receptor 1
CXCR2	3579	ENSG00000180871	C-X-C motif chemokine receptor 2
KCNJ15	3772	ENSG00000157551	Potassium inwardly rectifying channel subfamily J member 15
LILRB2	10288	ENSG00000131042	Leukocyte immunoglobulin like receptor B2
MGAM	8972	ENSG00000257335	Maltase-glucoamylase
MME	4311	ENSG00000196549	Membrane metalloendopeptidase
PDE4B	5142	ENSG00000184588	Phosphodiesterase 4B
S100A12	6283	ENSG00000163221	S100 calcium binding protein 2
SIGLEC5	8778	ENSG00000105501	Sialic acid binding Ig like lectin 5
SLC22A4	6583	ENSG00000197208	Solute carrier family 22 member 4
SLC25A37	51312	ENSG00000147454	Solute carrier family 25 member 37
TECPR2	9895	ENSG00000196663	Tectonin beta-propeller repeat containing 2
TNFRSF10C	8794	ENSG00000173535	TNF receptor superfamily member 10c
VNN3	55350	ENSG0000093134	Vascular non-inflammatory molecule 3
AKT1	207	ENSG00000142208	AKT serine/threonine kinase 1
AKT2	208	ENSG00000105221	AKT serine/threonine kinase 2
ATG7	10533	ENSG00000197548	Autophagy related 7
CLEC6A	93978	ENSG00000205846	Dectin-2
CSF3	1440	ENSG00000108342	Granulocyte colony stimulating factor
CTSG	1511	ENSG00000100448	Cathepsin G
CYBB	1536	ENSG00000165168	NADPH oxidase
DNASE1	1773	ENSG00000213938	Deoxyribonuclease I
ELANE	1991	ENSG00000197561	Neutrophil elastase
ENTPD4	14573	ENSG00000197217	Ectonucleoside Triphosphate Diphosphohydrolase 4
F3	2152	ENSG00000117525	Coagulation Factor III, tissue factor
HMGB1	3146	ENSG00000189403	High mobility group box 1
IL17A	3605	ENSG00000112115	Interleukin 17
IL1B	3553	ENSG00000125538	Interleukin 1 beta
IL6	3569	ENSG00000136244	Interleukin 6
IL8	3576	ENSG00000169429	Interleukin 8
IRAK4	51135	ENSG00000198001	Interleukin 1 receptor associated kinase 4
ITGAM	3684	ENSG00000169896	Complement component 3 receptor 3 subunit
ITGB2	3689	ENSG00000160255	Complement component 3 receptor 3 and 4 subunit
KCNN3	3782	ENSG00000143603	Potassium channel, calcium activated
MAPK1	5594	ENSG00000100030	Mitogen-activated protein kinase 1
MAPK3	5595	ENSG00000102882	Mitogen-activated protein kinase 3
MMP9	4218	ENSG00000100985	Matrix metallopeptidase 9
MPO	4353	ENSG00000005381	Myeloperoxidase
MTOR	2475	ENSG00000198793	Mechanistic target of rapamycin kinase
PADI4	23569	ENSG00000159339	Peptidyl arginine deiminase 4
PTAFR	5724	ENSG00000169403	Platelet activation factor receptor
PIK3CA	5290	ENSG00000121879	Phosphatidylinositol-4,5-bisphosphate 3-kinase
RIPK1	8737	ENSG00000137275	Receptor interacting serine/threonine kinase 1
RIPK3	11035	ENSG00000129465	Receptor interacting serine/threonine kinase 3
SELP	6403	ENSG00000174175	P-selectin
SELPLG	6404	ENSG00000110876	P-selectin receptor
SIGLEC14	10049587	ENSG00000254415	Sialic acid binding Ig like lectin 4
TLR2	7097	ENSG00000137462	Toll like receptor 2
TLR4	7099	ENSG00000136869	Toll like receptor 4
TLR7	51284	ENSG00000196664	Toll like receptor 7
TLR8	51311	ENSG00000101916	Toll like receptor 8
TNF	7124	ENSG00000232810	Tumor necrosis factor-alpha
ACTB	60	ENSG00000075624	Actin beta
Ang II	186	ENSG00000180772	Angiotensin II receptor type 2
ANXA1	301	ENSG00000135046	Annexin A1
ANXA2	302	ENSG00000182718	Annexin A2
ARPIN	348110	ENSG00000242498	Actin related protein 2/3 complex inhibitor
AZU1	566	ENSG00000172232	Azurocidin 1
C1QA	712	ENSG00000173372	Complement C1q A chain
C3	718	ENSG00000125730	Complement C3
C3AR1	719	ENSG00000171860	Complement C3a receptor 1
C5AR1	728	ENSG00000197405	Complement C5a receptor 1
CAMP	820	ENSG00000164047	Cathelicidin antimicrobial peptide
CARD11	84433	ENSG00000198286	Caspase recruitment domain family member 11
CASP1	834	ENSG00000137752	Caspase 1
CAT	847	ENSG00000121691	Catalase
CCDC25	55246	ENSG00000147419	Coiled-coil domain containing 25
CCL2	6347	ENSG00000108691	C-C motif chemokine ligand 2
CCL3	6348	ENSG00000277632	C-C motif chemokine ligand 3
CCL4	6351	ENSG00000275302	C-C motif chemokine ligand 4
CCL5	6352	ENSG00000271503	C-C motif chemokine ligand 5
CD177	57126	ENSG00000204936	CD177 molecule
CD40L	959	ENSG00000102245	CD40 ligand
CD44	960	ENSG00000026508	CD44 molecule (Indian blood group)
CFB	629	ENSG00000243649	Complement factor B
CFP	5199	ENSG00000126759	Complement factor properdin
CFTR	1080	ENSG00000001626	ATP-binding cassette sub-family C, member 7
CLEC4E	26253	ENSG00000166523	Macrophage-inducible C-type lectin
CLEC7A	64581	ENSG00000172243	Dectin-1
CTSC	1075	ENSG00000109861	Cathepsin C
CXCL1	2919	ENSG00000163739	C-X-C motif chemokine ligand 1
CXCL2	2920	ENSG00000081041	C-X-C motif chemokine ligand 2
CXCR4	7852	ENSG00000121966	C-X-C motif chemokine receptor 4
CXCR7	57007	ENSG00000144476	Atypical chemokine receptor 3
DDIT4	54541	ENSG00000168209	Corresponding to the human genes
DEFA3	1668	ENSG00000239839	Defensin alpha 3
DRP-1	10059	ENSG00000087470	Dynamin 1 like
ENO1	2023	ENSG00000074800	Enolase 1
ERK5	778597	ENSCING00000009852	Mitogen-activated protein kinase
F2RL2	2151	ENSG00000164220	Proteinase-activated receptor-3
FCGR2B	2213	ENSG00000072694	Fc gamma receptor IIb
FGL2	10875	ENSG00000127951	Fibrinogen like 2
GSDMD	79792	ENSG00000104518	Gasdermin D
H2AX	3014	ENSG00000188486	H2A histone family, member X
H3C14	126961	ENSG00000203811	H3 clustered histone 14
HIF1A	3091	ENSG00000100644	Hypoxia inducible factor 1 subunit alpha
HRG	3273	ENSG00000113905	Histidine rich glycoprotein
HSP90	179971	ENSG00000080824	Heat shock protein 90
HSPE1	3336	ENSG00000115541	heat shock protein family E (Hsp10) member 1
IL1RL1	9173	ENSG00000115602	Interleukin 1 receptor like 1
IL-21	59067	ENSG00000138684	Interleukin 21
IL33	90865	ENSG00000137033	Interleukin 33
IL36RN	26525	ENSG00000136695	Interleukin 36 receptor antagonist
IL5	3567	ENSG00000113525	Interleukin 5
ILK	3611	ENSG00000166333	Integrin linked kinase
IRF1	3659	ENSG00000125347	Interferon regulatory factor 1
KDM6A	7403	ENSG00000147050	lysine demethylase 6A
KLF2	10365	ENSG00000127528	KLF transcription factor 2
LACTOFERRIN	4057	ENSG00000012223	Lactotransferrin
LAMP-2	3920	ENSG00000005893	lysosomal associated membrane protein 2
LDLR	3949	ENSG00000130164	Low density lipoprotein receptor
LPAR3	23566	ENSG00000171517	Lysophosphatidic acid receptor 3
LYZ	4069	ENSG00000090382	Lysozyme
MAPK14	1432	ENSG00000112062	mitogen-activated protein kinase 14
MCOLN3	55283	ENSG00000055732	Mucolipin TRP cation channel 3
MFN-2	9927	ENSG00000116688	Mitofusin 2
MIR223	407008	ENSG00000284567	MicroRNA 223
MIR503HG	84848	ENSG00000226856	MIR503 host gene
MNDA	4332	ENSG00000163563	Myeloid cell nuclear differentiation antigen
mtDNA	56652	ENSG00000107815	Twinkle mtDNA helicase
MYD88	4615	ENSG00000172936	MYD88 innate immune signal transduction adaptor
NADPH	1666	ENSG00000104325	2,4-dienoyl-CoA reductase 1
NFE2L2	4780	ENSG00000116044	NFE2 like bZIP transcription factor 2
NFIL3	4783	ENSG00000165030	Nuclear factor, interleukin 3 regulated
NFKB1	4790	ENSG00000109320	Nuclear factor kappa B subunit 1
NLRP3	114548	ENSG00000162711	NLR family pyrin domain containing 3
NOX4	50507	ENSG00000086991	NADPH oxidase 4
ORAI1	84876	ENSG00000276045	ORAI calcium release-activated calcium modulator 1
P2RX1	5023	ENSG00000108405	Purinergic receptor P2X 1
PARVB	29780	ENSG00000188677	Parvin beta
PF4	5196	ENSG00000163737	Chemokine (C-X-C motif) ligand 4
PIK3CG	5294	ENSG00000105851	phosphatidylinositol- 4,5-bisphosphate 3- kinase catalytic subunit gamma
PINK1	65018	ENSG00000158828	PTEN induced kinase 1
PKM	5315	ENSG00000067225	Pyruvate kinase M1/2
PPARGC1A	10891	ENSG00000109819	PPARG coactivator 1 alpha
PROCR	10544	ENSG00000101000	Protein C receptor
PRTN3	5657	ENSG00000196415	Proteinase 3
PTGER2	5732	ENSG00000125384	prostaglandin E receptor 2
S100A8	6279	ENSG00000143546	S100 calcium binding protein A8
S100A9	6280	ENSG00000163220	S100 calcium binding protein A9
S1PR2	9294	ENSG00000267534	Sphingosine-1-phosphate receptor 2
SGK1	6446	ENSG00000118515	Serum/glucocorticoid regulated kinase 1
SPP1	6696	ENSG00000118785	Secreted phosphoprotein 1
SRC	6714	ENSG00000197122	SRC proto-oncogene, non-receptor tyrosine kinase
STAT3	6774	ENSG00000168610	Signal transducer and activator of transcription 3
SUCNR1	56670	ENSG00000198829	Succinate receptor 1
SYK	6850	ENSG00000165025	Spleen associated tyrosine kinase
THBD	7056	ENSG00000178726	Thrombomodulin
TIMP1	7076	ENSG00000102265	TIMP metallopeptidase inhibitor 1
TKT	7086	ENSG00000163931	Transketolase
TLR9	54106	ENSG00000239732	Toll like receptor 9
TNFAIP3	7128	ENSG00000118503	TNF alpha induced protein 3
WASL	8976	ENSG00000106299	WASP like actin nucleation promoting factor
AGER	177	ENSG00000204305	Advanced glycosylation end- product specific receptor
Ros1	6098	ENSG00000047936	MucR family transcriptional regulator Ros
EPCAM	4072	ENSG00000119888	Epithelial cell adhesion molecule
CDH1	999	ENSG00000039068	Cadherin 1
ZEB1	6935	ENSG00000148516	Zinc finger E-box binding homeobox 1
VIM	7431	ENSG00000026025	Vimentin
ENTPD4	9583	ENSG00000197217	Ectonucleoside triphosphate diphosphohydrolase 4
FN1	2335	ENSG00000115414	Fibronectin 1
ACTG1	71	ENSG00000184009	Actin gamma 1
ACTN1	87	ENSG00000072110	Actinin alpha 1
ACTN4	81	ENSG00000130402	Actinin alpha 4
CD274	29126	ENSG00000120217	Programmed cell death 1 ligand 1
CEBPB	1051	ENSG00000172216	CCAAT enhancer binding protein beta
DNAJB1	3337	ENSG00000132002	DnaJ heat shock protein family (Hsp40) member B1
GPBAR1	151306	ENSG00000179921	G protein-coupled bile acid receptor 1
IL12A	3592	ENSG00000168811	Interleukin 12A
ITGB1	3688	ENSG00000150093	Integrin subunit beta 1
KRT10	3858	ENSG00000186395	Keratin 10
LCP1	3936	ENSG00000136167	Lymphocyte cytosolic protein 1
MAPK7	5598	ENSG00000166484	Mitogen-activated protein kinase 7
MFN1	55669	ENSG00000171109	Mitofusin 1
MIR146A	406938	ENSG00000283733	MicroRNA 146a
MIR21	406991	ENSG00000284190	MicroRNA 21
MYH9	4627	ENSG00000100345	Myosin heavy chain 9
NFKBIA	4792	ENSG00000100906	NFKB inhibitor alpha
OPA1	4976	ENSG00000198836	OPA1 mitochondrial dynamin like GTPase
SOCS3	9021	ENSG00000184557	Suppressor of cytokine signaling 3
TICAM1	148022	ENSG00000127666	TIR domain-containing adaptor-inducing interferon-beta
