# Supplementary material for: Decoding neutrophil extracellular traps and key gene drivers in unexplained pregnancy loss
Source: Front Immunol. 2025 Sep 8;16:1628337. doi: 10.3389/fimmu.2025.1628337 (PMC12457963; doi:10.3389/fimmu.2025.1628337)
Supplement: Supplementary file 3 [file Table3.xlsx]

## Sheet: C3AR1
	Cutoff	AUC	AUC.SE	AUC.low	AUC.up	P	ACC	ACC.low	ACC.up	SEN	SEN.low	SEN.up	SPE	SPE.low	SPE.up	PLR	PLR.low	PLR.up	NLR	NLR.low	NLR.up	PPV	PPV.low	PPV.up	NPV	NPV.low	NPV.up	PPA	PPA.low	PPA.up	NPA	NPA.low	NPA.up	TPA	TPA.low	TPA.up	KAPPA	KAPPA.low	KAPPA.up
C3AR1	23.956	0.867	0.068	0.721	1	0	0.909	0.904	0.914	0.833	0.661	1	1	1	1	Inf	NaN	Inf	0.167	0.059	0.468	1	1	1	0.833	0.661	1.006	0.833	0.661	1.006	1	1	1	0.909	0.811	1.007	0.82	0.628	1
LYZ	30.515	0.959	0.021	0.903	1	0	0.909	0.904	0.914	1	1	1	0.8	0.598	1	5	1.817	13.757	0	0	NaN	0.857	0.707	1.007	1	1	1	1	1	1	0.8	0.598	1.002	0.909	0.811	1.007	0.814	0.616	1
ITGB2	91.769	1	0	1	1	0	1	1	1	1	1	1	1	1	1	Inf	NaN	Inf	0	0	NaN	1	1	1	1	1	1	1	1	1	1	1	1	1	1	1	1	1	1
ITGAM	20.883	0.874	0.064	0.735	1	0	0.909	0.904	0.914	0.833	0.661	1	1	1	1	Inf	NaN	Inf	0.167	0.059	0.468	1	1	1	0.833	0.661	1.006	0.833	0.661	1.006	1	1	1	0.909	0.811	1.007	0.82	0.628	1
